# Supplementary material for: Multi-omic prediction of incident type 2 diabetes
Source: Diabetologia. 2023 Oct 27;67(1):102–12. doi: 10.1007/s00125-023-06027-x (PMC10709231; doi:10.1007/s00125-023-06027-x)
Supplement: Supplementary file 2 — Supplementary file2 (XLSX 31 KB) [file 125_2023_6027_MOESM2_ESM.xlsx]

## Sheet: ESM table 1
Supplementary Table 1. Study participant characteristics
	non-cases		incident T2D cases
	mean	SD	mean	SD	p-value
No	730		375
No Females(%)	415 (56.84)		147 (39.2)
Age (years)	58.848	9.38338	61.0491	61.0491	0.000145446
BMI (kg/m2)	26.0136	3.64487	29.3818	29.3818	7.18045e-40
HbA1c (mmol/mol)	36.1425	3.59377	40.7173	40.7173	2.64116e-62
total cholesterol (mmol/L)	6.17914	1.1135	6.27922	6.27922	0.249968
HDL (mmol/L)	1.42862	0.413018	1.19625	1.19625	9.64081e-21
LDL (mmol/L)	3.98947	0.984091	3.92386	3.92386	0.422538
Triglycerides (mmol/L)	1.71999	0.967282	2.7483	2.7483	5.17663e-36
* p-value were calculated using a Mann-Whitney test

## Sheet: ESM table 2
Supplementary table 2. Net reclassification improvement by adding omics predictors onto the clinical model in the entire test set
metric	disease	Estimate	95% CI
NRI	Metabolomics	0.121955	-0.0296102	0.286178
NRI+	Metabolomics	0.117426	-0.028574	0.285722
NRI-	Metabolomics	0.00452914	-0.0397659	0.0434087
Pr(Up|Case)	Metabolomics	0.171623	0.051074	0.319705
Pr(Down|Case)	Metabolomics	0.0541968	0	0.125386
Pr(Down|Ctrl)	Metabolomics	0.0135874	0	0.0668097
Pr(Up|Ctrl)	Metabolomics	0.00905829	0	0.0589415
NRI	Proteomics	0.19008	0.00909104	0.335175
NRI+	Proteomics	0.194474	0.0165971	0.340204
NRI-	Proteomics	-0.00439435	-0.0499294	0.0424278
Pr(Up|Case)	Proteomics	0.241896	0.0872534	0.372181
Pr(Down|Case)	Proteomics	0.0474222	0	0.121674
Pr(Down|Ctrl)	Proteomics	0.023778	0	0.0616182
Pr(Up|Ctrl)	Proteomics	0.0281724	0	0.0641309
NRI	Omics	0.144973	0.0135658	0.342568
NRI+	Omics	0.146331	0.0207926	0.34002
NRI-	Omics	-0.00135874	-0.0437938	0.0465224
Pr(Up|Case)	Omics	0.214077	0.0933049	0.405188
Pr(Down|Case)	Omics	0.067746	0	0.136716
Pr(Down|Ctrl)	Omics	0.0203811	0	0.0653103
Pr(Up|Ctrl)	Omics	0.0217399	0	0.0649821
NRI	Biomarkers	0.10735	-0.000926646	0.304862
NRI+	Biomarkers	0.112224	-0.000961319	0.296085
NRI-	Biomarkers	-0.00487327	-0.036224	0.0491223
Pr(Up|Case)	Biomarkers	0.187497	0.0777231	0.329105
Pr(Down|Case)	Biomarkers	0.0752733	0	0.130609
Pr(Down|Ctrl)	Biomarkers	0.0301943	0	0.0615317
Pr(Up|Ctrl)	Biomarkers	0.0350676	0	0.049531

## Sheet: ESM Table 3
Supplementary table 3. Final model weights.
model	predictor (metabolite or protein platform ID)	weights	Metabolite name	Metabolite_SUPER_PATHWAY	Metabolite_SUB_PATHWAY	Protein symbol	Protein Full name	UniProt ID (protein)
Biomarkers-only	Alanine Transaminase	0.0118577
Biomarkers-only	Apo A1	-0.172719
Biomarkers-only	Apo B	0.0418932
Biomarkers-only	Aspartate aminotransferase	0.00523184
Biomarkers-only	CRP	0.231922
Biomarkers-only	HDL cholesterol	-0.402005
Biomarkers-only	HDL cholesterol	-0.115339
Biomarkers-only	Transferrin	0.16168
Biomarkers-only	Triglycerides	0.372018
Biomarkers-only	Vitamin C	-0.00814265
Cambridge T2D	Age	-0.00791601
Cambridge T2D	Antihypertensive medication	0.626143
Cambridge T2D	BMI	0.157371
Cambridge T2D	Current smoker	0.175128
Cambridge T2D	Ever smoker	-0.288234
Cambridge T2D	unkown smoking status	0.502264
Cambridge T2D	Sex	-0.670426
Cambridge T2D	T2D family history (parent and sibling)	0.390508
Cambridge T2D	T2D family history (parent or sibling)	0.849927
Clinical (Cambridge T2D + HbA1c)	Age	-0.0509053
Clinical (Cambridge T2D + HbA1c)	Antihypertensive medication	0.617042
Clinical (Cambridge T2D + HbA1c)	BMI	0.136846
Clinical (Cambridge T2D + HbA1c)	Current smoker	0.195661
Clinical (Cambridge T2D + HbA1c)	Ever smoker	-0.371194
Clinical (Cambridge T2D + HbA1c)	unkown smoking status	0.874054
Clinical (Cambridge T2D + HbA1c)	HbA1c	5.45907
Clinical (Cambridge T2D + HbA1c)	Sex	-0.95552
Clinical (Cambridge T2D + HbA1c)	T2D family history (parent and sibling)	0.52641
Clinical (Cambridge T2D + HbA1c)	T2D family history (parent or sibling)	0.736685
Clinical + biomarkers	Age	-0.0138688
Clinical + biomarkers	Alanine Transaminase	0.00805601
Clinical + biomarkers	Antihypertensive medication	0.325178
Clinical + biomarkers	Apo A1	-0.245284
Clinical + biomarkers	Apo B	-0.133884
Clinical + biomarkers	Aspartate aminotransferase	0.0105009
Clinical + biomarkers	BMI	0.0803981
Clinical + biomarkers	CRP	0.14016
Clinical + biomarkers	Current smoker	0.191713
Clinical + biomarkers	Ever smoker	-0.175249
Clinical + biomarkers	unkown smoking status	0.330536
Clinical + biomarkers	HbA1c	3.08977
Clinical + biomarkers	HDL cholesterol	-0.326973
Clinical + biomarkers	HDL cholesterol	-0.136948
Clinical + biomarkers	Sex	-0.26509
Clinical + biomarkers	T2D family history (parent and sibling)	0.33314
Clinical + biomarkers	T2D family history (parent or sibling)	0.669586
Clinical + biomarkers	Transferrin	-0.0879916
Clinical + biomarkers	Triglycerides	0.351822
Clinical + biomarkers	Vitamin C	-0.00716682
Clinical + metabolites	Age	-0.0344715
Clinical + metabolites	Antihypertensive medication	0.338979
Clinical + metabolites	BMI	0.0599232
Clinical + metabolites	Current smoker	0.163455
Clinical + metabolites	Ever smoker	-0.207133
Clinical + metabolites	unkown smoking status	1.90907
Clinical + metabolites	HbA1c	4.16537
Clinical + metabolites	Glycine	-0.169464	glycine	Amino Acid	Glycine, Serine and Threonine Metabolism
Clinical + metabolites	Serine	-0.0378102	serine	Amino Acid	Glycine, Serine and Threonine Metabolism
Clinical + metabolites	N-acetylglycine	-0.309267	N-acetylglycine	Amino Acid	Glycine, Serine and Threonine Metabolism
Clinical + metabolites	2-linoleoyl-GPC (18:2)	-0.24381	2-linoleoyl-GPC (18:2)*	Lipid	Lysolipid
Clinical + metabolites	X - 11564	0.298339	X - 11564
Clinical + metabolites	X - 12063	0.0844307	X - 12063
Clinical + metabolites	Mannose	0.425666	mannose	Carbohydrate	Fructose, Mannose and Galactose Metabolism
Clinical + metabolites	X - 22822	0.404584	X - 22822
Clinical + metabolites	X - 23637	-0.170929	X - 23637
Clinical + metabolites	1-oleoyl-2-linoleoyl-GPC (18:1/18:2)	-0.307967	1-oleoyl-2-linoleoyl-GPC (18:1/18:2)*	Lipid	Phospholipid Metabolism
Clinical + metabolites	Sex	-0.526217
Clinical + metabolites	T2D family history (parent and sibling)	0.334171
Clinical + metabolites	T2D family history (parent or sibling)	0.537564
Clinical + omics	Age	-0.0116434
Clinical + omics	Antihypertensive medication	0.169846
Clinical + omics	BMI	0.0516051
Clinical + omics	Current smoker	0.160384
Clinical + omics	Ever smoker	-0.109384
Clinical + omics	unkown smoking status	-0.538133
Clinical + omics	HbA1c	3.11054
Clinical + omics	N-acetylglycine	-0.20226	N-acetylglycine	Amino Acid	Glycine, Serine and Threonine Metabolism
Clinical + omics	Mannose	0.329686	mannose	Carbohydrate	Fructose, Mannose and Galactose Metabolism
Clinical + omics	X - 22822	0.38873	X - 22822
Clinical + omics	Apo F	-0.327415				Apo F	Apolipoprotein F	Q13790
Clinical + omics	BGLR	0.270976				BGLR	Beta-glucuronidase	P08236
Clinical + omics	HTRA1	0.258302				HTRA1	Serine protease HTRA1	Q92743
Clinical + omics	IGFBP2	-0.180144				IGFBP-2	Insulin-like growth factor-binding protein 2	P18065
Clinical + omics	PLXB2	0.29982				PLXB2	Plexin-B2	O15031
Clinical + omics	CBPM	0.243205				CBPM	Carboxypeptidase M	P14384
Clinical + omics	Sex	-0.474615
Clinical + omics	T2D family history (parent and sibling)	0.0448236
Clinical + omics	T2D family history (parent or sibling)	0.544853
Clinical + omics	T2D-PGS	0.415597
Clinical + PGS	Age	-0.0469719
Clinical + PGS	Antihypertensive medication	0.507368
Clinical + PGS	BMI	0.143403
Clinical + PGS	Current smoker	0.254909
Clinical + PGS	Ever smoker	-0.337224
Clinical + PGS	unkown smoking status	0.488609
Clinical + PGS	HbA1c	5.81938
Clinical + PGS	Sex	-0.928018
Clinical + PGS	T2D family history (parent and sibling)	-8.67939e-05
Clinical + PGS	T2D family history (parent or sibling)	0.657311
Clinical + PGS	T2D-PGS	0.904068
Clinical + proteins	Age	-0.0108718
Clinical + proteins	Antihypertensive medication	0.212987
Clinical + proteins	BMI	0.0362686
Clinical + proteins	Current smoker	0.130975
Clinical + proteins	Ever smoker	-0.191827
Clinical + proteins	unkown smoking status	-0.798738
Clinical + proteins	HbA1c	2.94219
Clinical + proteins	MXRA8	-0.239265				MXRA8	Matrix-remodeling-associated protein 8	Q9BRK3
Clinical + proteins	SLIK3	-0.151774				SLIK3	SLIT and NTRK-like protein 3	O94933
Clinical + proteins	Apo F	-0.256572				Apo F	Apolipoprotein F	Q13790
Clinical + proteins	BGLR	0.271814				BGLR	Beta-glucuronidase	P08236
Clinical + proteins	HTRA1	0.236613				HTRA1	Serine protease HTRA1	Q92743
Clinical + proteins	IGFBP1	-0.226671				IGFBP-1	Insulin-like growth factor-binding protein 1	P08833
Clinical + proteins	Growth hormone receptor	0.171853				Growth hormone receptor	Growth hormone receptor	P10912
Clinical + proteins	IGFBP2	-0.122216				IGFBP-2	Insulin-like growth factor-binding protein 2	P18065
Clinical + proteins	PLXB2	0.364287				PLXB2	Plexin-B2	O15031
Clinical + proteins	CBPM	0.242682				CBPM	Carboxypeptidase M	P14384
Clinical + proteins	Sex	-0.404171
Clinical + proteins	T2D family history (parent and sibling)	0.38576
Clinical + proteins	T2D family history (parent or sibling)	0.511856
Metabolites-only	Glycine	-0.221274	glycine	Amino Acid	Glycine, Serine and Threonine Metabolism
Metabolites-only	Serine	-0.00585463	serine	Amino Acid	Glycine, Serine and Threonine Metabolism
Metabolites-only	N-acetylglycine	-0.406711	N-acetylglycine	Amino Acid	Glycine, Serine and Threonine Metabolism
Metabolites-only	2-linoleoyl-GPC (18:2)	-0.269176	2-linoleoyl-GPC (18:2)*	Lipid	Lysolipid
Metabolites-only	X - 11564	0.437847	X - 11564
Metabolites-only	X - 12063	0.239066	X - 12063
Metabolites-only	Mannose	0.542338	mannose	Carbohydrate	Fructose, Mannose and Galactose Metabolism
Metabolites-only	X - 22822	0.405448	X - 22822
Metabolites-only	X - 23637	-0.172116	X - 23637
Metabolites-only	1-oleoyl-2-linoleoyl-GPC	-0.371994	1-oleoyl-2-linoleoyl-GPC (18:1/18:2)*	Lipid	Phospholipid Metabolism
Omics	N-acetylglycine	-0.425735	N-acetylglycine	Amino Acid	Glycine, Serine and Threonine Metabolism
Omics	Mannose	0.421597	mannose	Carbohydrate	Fructose, Mannose and Galactose Metabolism
Omics	X - 22822	0.483312	X - 22822
Omics	SeqId_12370_30	-0.395098				Apo F	Apolipoprotein F	Q13790
Omics	SeqId_15562_24	0.311909				BGLR	Beta-glucuronidase	P08236
Omics	SeqId_15594_47	0.287105				HTRA1	Serine protease HTRA1	Q92743
Omics	SeqId_8469_41	-0.293518				IGFBP-2	Insulin-like growth factor-binding protein 2	P18065
Omics	SeqId_9216_100	0.377625				PLXB2	Plexin-B2	O15031
Omics	SeqId_9416_77	0.285774				CBPM	Carboxypeptidase M	P14384
Omics	T2D-PGS	0.25184
Proteins-only	SeqId_10521_10	-0.329812				MXRA8	Matrix-remodeling-associated protein 8	Q9BRK3
Proteins-only	SeqId_10565_19	-0.236501				SLIK3	SLIT and NTRK-like protein 3	O94933
Proteins-only	SeqId_12370_30	-0.247056				Apo F	Apolipoprotein F	Q13790
Proteins-only	SeqId_15562_24	0.282623				BGLR	Beta-glucuronidase	P08236
Proteins-only	SeqId_15594_47	0.254529				HTRA1	Serine protease HTRA1	Q92743
Proteins-only	SeqId_2771_35	-0.287977				IGFBP-1	Insulin-like growth factor-binding protein 1	P08833
Proteins-only	SeqId_2948_58	0.176224				Growth hormone receptor	Growth hormone receptor	P10912
Proteins-only	SeqId_8469_41	-0.181735				IGFBP-2	Insulin-like growth factor-binding protein 2	P18065
Proteins-only	SeqId_9216_100	0.456519				PLXB2	Plexin-B2	O15031
Proteins-only	SeqId_9416_77	0.282297				CBPM	Carboxypeptidase M	P14384

## Sheet: ESM Table 4
Supplementary table 4. Net reclassification improvement by adding omics predictors onto the clinical model in the strata of individuals in the test set with hba1c < 42 mmol/mol
metric	disease	Estimate	Lower	Upper
NRI	Metabolomics	0.164089	0.00295047	0.501495
NRI+	Metabolomics	0.179521	0.0107532	0.494
NRI-	Metabolomics	-0.0154317	-0.0322347	0.0428876
Pr(Up|Case)	Metabolomics	0.179521	0.0662512	0.505968
Pr(Down|Case)	Metabolomics	0	0	0.116112
Pr(Down|Ctrl)	Metabolomics	0.014524	0	0.0553283
Pr(Up|Ctrl)	Metabolomics	0.0299557	0	0.0480988
NRI	Proteomics	0.238933	0.0389238	0.580993
NRI+	Proteomics	0.232398	0.046107	0.583492
NRI-	Proteomics	0.00653578	-0.031425	0.0445879
Pr(Up|Case)	Proteomics	0.25851	0.0994485	0.597389
Pr(Down|Case)	Proteomics	0.0261121	0	0.139516
Pr(Down|Ctrl)	Proteomics	0.014524	0	0.0538083
Pr(Up|Ctrl)	Proteomics	0.00798817	0	0.0469853
NRI	Omics	0.26927	0.0863047	0.658204
NRI+	Omics	0.284543	0.0897045	0.661981
NRI-	Omics	-0.0152722	-0.0436712	0.0403312
Pr(Up|Case)	Omics	0.336767	0.159497	0.683124
Pr(Down|Case)	Omics	0.0522242	0	0.136388
Pr(Down|Ctrl)	Omics	0.00726198	0	0.0563694
Pr(Up|Ctrl)	Omics	0.0225341	0	0.0571764
NRI	Biomarkers	0.182785	0.00933395	0.519547
NRI+	Biomarkers	0.182785	0.0159901	0.509522
NRI-	Biomarkers	0	-0.0258953	0.0449223
Pr(Up|Case)	Biomarkers	0.208897	0.0786667	0.528195
Pr(Down|Case)	Biomarkers	0.0261121	0	0.128903
Pr(Down|Ctrl)	Biomarkers	0	0	0.0513567
Pr(Up|Ctrl)	Biomarkers	0	0	0.0375704

## Sheet: ESM table 5
Supplementary table 5. Predictive performance of models with incremental -omics features as predictors in the subset of the test set with HbA1c < 42mmol/mol
model	cindex	95% CI lower	95% CI upper
clinical + 15 omics features	0.850313	0.781686	0.90991
clinical + 20 omics features	0.832802	0.760357	0.89412
clinical + 25 omics features	0.841846	0.76865	0.903095
clinical + 30 omics features	0.852035	0.777383	0.909813
clinical + 50 omics features	0.842923	0.771748	0.905532

## Sheet: ESM Table 6
Supplementary table 6. Predictive performance of models in the subset of the test set with HbA1c >= 42mmol/mol
Model	strata	cindex	ci.low	ci.upper
Cambridge T2D risk Score	HbA1c >= 42 mmol/mol	0.79	0.69	0.88
T2D-PRS	HbA1c >= 42 mmol/mol	0.58	0.35	0.81
Biomarkres	HbA1c >= 42 mmol/mol	0.82	0.74	0.89
Metabolites	HbA1c >= 42 mmol/mol	0.88	0.8	0.94
Proteins	HbA1c >= 42 mmol/mol	0.86	0.78	0.93
Omics	HbA1c >= 42 mmol/mol	0.83	0.63	0.98
Clinical	HbA1c >= 42 mmol/mol	0.91	0.84	0.96
Clinical + T2D-PGS	HbA1c >= 42 mmol/mol	0.72	0.49	0.9
Clinical + Biomarkers	HbA1c >= 42 mmol/mol	0.91	0.86	0.96
Clinical + Metabolites	HbA1c >= 42 mmol/mol	0.92	0.86	0.97
Clinical + Proteins	HbA1c >= 42 mmol/mol	0.91	0.85	0.96
Clinical + Omics	HbA1c >= 42 mmol/mol	0.86	0.68	0.98

## Sheet: ESM Table 7
Supplementary Table 7. Participant characteristics in the entire EPIC-Norfolk cohort included for the analysis of cumulative T2D incidence
	non-cases		incident T2D cases
	mean	SD	mean	SD	p-value
No	8605		404
No Females(%)	4716 (54.80)		187 (46.28)
Age (years)	57.7432	9.66619	60.5362	60.5362	0.00689855
BMI (kg/m2)	25.9937	3.71599	29.0033	29.0033	5.12845e-10
HbA1c (mmol/mol)	6.10222	1.12807	6.34442	6.34442	0.285738
total cholesterol (mmol/L)	5.17777	0.541978	5.49084	5.49084	5.61088e-11
HDL (mmol/L)	1.4562	0.44703	1.24868	1.24868	3.18865e-06
LDL (mmol/L)	3.89932	1.01268	3.99302	3.99302	0.306276
Triglycerides (mmol/L)	1.7231	0.994652	2.49529	2.49529	1.90094e-11

## Sheet: ESM Table 8
Supplementary Table 8. Cumulative incidence for T2D over a 20-year follow-up period in EPIC-Norfolk
time (years)	Cumulative incidence	lower 95% CI	upper 95% CI	Strata
5	0	0	0	Q1 clinical + PRS
10	0.00167537	0.00301399	0.000334945	Q1 clinical + PRS
15	0.00967971	0.0129626	0.00638593	Q1 clinical + PRS
20	0.0233378	0.0288879	0.017756	Q1 clinical + PRS
5	0.000574713	0.00170017	0	Q2 clinical + PRS
10	0.00300276	0.00562815	0.000370436	Q2 clinical + PRS
15	0.0165187	0.0228004	0.0101966	Q2 clinical + PRS
20	0.0499612	0.0682222	0.0313424	Q2 clinical + PRS
5	0	0	0	Q3 clinical + PRS
10	0.00213943	0.00455493	0	Q3 clinical + PRS
15	0.0290443	0.0379884	0.020017	Q3 clinical + PRS
20	0.0647042	0.0802919	0.0488523	Q3 clinical + PRS
5	0.000800641	0.00236801	0	Q4 clinical + PRS
10	0.00584644	0.0101564	0.00151773	Q4 clinical + PRS
15	0.0514958	0.0642142	0.0386045	Q4 clinical + PRS
20	0.0983638	0.116449	0.0799081	Q4 clinical + PRS
5	0.00298735	0.00711436	0	HbA1c ≥ 42 mmol / mol
10	0.0367149	0.05168	0.0215136	HbA1c ≥ 42 mmol / mol
15	0.119444	0.146211	0.0918366	HbA1c ≥ 42 mmol / mol
20	0.198941	0.235913	0.16018	HbA1c ≥ 42 mmol / mol
